# Supplementary material for: Microemulsions Enhance the In Vitro Antioxidant Activity of Oleanolic Acid in RAW 264.7 Cells
Source: Pharmaceutics. 2022 Oct 19;14(10):2232. doi: 10.3390/pharmaceutics14102232 (PMC9610975; doi:10.3390/pharmaceutics14102232)
Supplement: Supplementary file 1 [file pharmaceutics-14-02232-s001.zip]

Archive with 1 entries (1 files):
- pharmaceutics-1939095-supplementary.pdf
